# Supplementary material for: Virtual Screening of Soybean Protein Isolate-Binding Phytochemicals and Interaction Characterization
Source: Foods. 2023 Jan 6;12(2):272. doi: 10.3390/foods12020272 (PMC9857816; doi:10.3390/foods12020272)
Supplement: Supplementary file 1 [file foods-12-00272-s001.zip]

Archive with 1 entries (1 files):
- foods-2080832-supplementary.pdf
